# Supplementary material for: Quality Assessment and Host Preference of Telenomus podisi (Hymenoptera: Scelionidae) for Fresh and Cryopreserved Euschistus heros (Hemiptera: Pentatomidae) Eggs
Source: Insects. 2025 Jan 16;16(1):86. doi: 10.3390/insects16010086 (PMC11766306; doi:10.3390/insects16010086)
Supplement: Supplementary file 1 [file insects-16-00086-s001.zip]

Archive with 1 entries (1 files):
- insects-3368043-supplementary.pdf
